# Supplementary material for: Root Ethylene and Abscisic Acid Responses to Flooding Stress in Styrax japonicus: A Transcriptomic Perspective
Source: Plants (Basel). 2025 Jun 18;14(12):1870. doi: 10.3390/plants14121870 (PMC12197084; doi:10.3390/plants14121870)
Supplement: Supplementary file 1 [file plants-14-01870-s001.zip]

Archive with 1 entries (1 files):
- plants-3552591-supplementary.pdf
